# Supplementary material for: Development of Homogeneous Carboxylation of Phenolates via Kolbe–Schmitt Reaction
Source: Molecules. 2025 Jan 10;30(2):248. doi: 10.3390/molecules30020248 (PMC11767310; doi:10.3390/molecules30020248)
Supplement: Supplementary file 1 [file molecules-30-00248-s001.zip]

Archive with 1 entries (1 files):
- molecules-3409199-supplementary.pdf
